# Supplementary material for: Narrow equilibrium window for complex coacervation of tau and RNA under cellular conditions
Source: eLife. 2019 Apr 5;8:e42571. doi: 10.7554/eLife.42571 (PMC6450672; doi:10.7554/eLife.42571)
Supplement: Figure 1—source data 1. [file elife-42571-fig1-data1.xlsx]

## Sheet: Tau sequences
				tau	sequence	length
				tau187	MGSSH HHHHH SSGLV PRGSH MVKSK IGSTE NLKHQ PGGGK VQIIN KKLDL SNVQS KSGSK DNIKH VPGGG SVQIV YKPVD LSKVT SKCGS LGNIH HKPGG GQVEV KSEKL DFKDR VQSKI GSLDN ITHVP GGGNK KIETH KLTFR ENAKA KTDHG AEIVY KSPVV SGDTS PRHLS NVSST GSIDM VDSPQ LATLA DEVSA SLAKQ GL	207
				K18	MGSSH HHHHH SSGLV PRGSH MVKSK IGSTE NLKHQ PGGGK VQIIN KKLDL SNVQS KSGSK DNIKH VPGGG SVQIV YKPVD LSKVT SKCGS LGNIH HKPGG GQVEV KSEKL DFKDR VQSKI GSLDN ITHVP GGGN	184
