# Supplementary material for: Narrow equilibrium window for complex coacervation of tau and RNA under cellular conditions
Source: eLife. 2019 Apr 5;8:e42571. doi: 10.7554/eLife.42571 (PMC6450672; doi:10.7554/eLife.42571)
Supplement: Figure 2—source data 1. — N, degree of polymerization; net charge, estimated net charge per molecule; σ, average charge per monomer. [file elife-42571-fig2-data1.xlsx]

## Sheet: Configurations
		species	N	net charge	σ
		tau187	207	+11.0	+0.053
		K18	142	+10.7	+0.075
		RNA	2939	−2939	−1
		Na+	1	+1	+1
		Cl−	1	−1	−1
		water	1	0	0
