# Supplementary material for: Narrow equilibrium window for complex coacervation of tau and RNA under cellular conditions
Source: eLife. 2019 Apr 5;8:e42571. doi: 10.7554/eLife.42571 (PMC6450672; doi:10.7554/eLife.42571)
Supplement: Figure 2—source data 2. — T = 300 K was used to determine α, εH/T and εS. At this temperature, 50 mM ~200 mM total salt concentration was used to calculated binodal compositions as described in SI Methods. The calculated composition of tau, RNA and water in the dense phase was listed as ϕtau+ ϕRNA and ϕwater. ΔHD-H, the Debye-Huckel approximated phase separation enthalpy; ΔH, the Flory-Huggins phase separation enthalpy and TΔS, the Flory-Huggins phase separation entropy. [file elife-42571-fig2-data2.xlsx]

## Sheet: Sheet1
								T (K)	α	VO-FH		FTS
										ϵH/T	ϵS	ϵH/T	ϵS
								300	3.96676	-1.3	1.8	-0.369667	0.876
								total salt (mM)	ϕtau + ϕRNA	ϕwater	∆HD-H (kJ • mol-1) per lattice site	∆H (kJ • mol-1) per tau monomer	T∆S (kJ • mol-1) per tau monomer
								50	0.283185	0.715914	-0.0500771	-2.32132	-3.21414
								100	0.276685	0.721514	-0.0507019	-2.33948	-3.23928
								150	0.270612	0.726686	-0.0514404	-2.35625	-3.2625
								200	0.264838	0.731559	-0.0522603	-2.37205	-3.28438
